# Supplementary material for: Effect of Inter-Reader Variability on Diffusion-Weighted MRI Apparent Diffusion Coefficient Measurements and Prediction of Pathologic Complete Response for Breast Cancer
Source: Tomography. 2022 Apr 22;8(3):1208–20. doi: 10.3390/tomography8030099 (PMC9149942; doi:10.3390/tomography8030099)
Supplement: Supplementary file 1 [file tomography-08-00099-s001.zip]

Archive with 1 entries (1 files):
- tomography-1601717-supplementary.pdf
